# Supplementary material for: Randomized Clinical Trial Comparing Bare-Metal Stents Plus Colchicine Versus Drug-Eluting Stents for Preventing Adverse Cardiac Outcomes: Three-Year Follow-Up Results of the ORal Colchicine in Argentina (ORCA) Trial
Source: J Clin Med. 2025 Apr 22;14(9):2871. doi: 10.3390/jcm14092871 (PMC12072393; doi:10.3390/jcm14092871)
Supplement: Supplementary file 1 [file jcm-14-02871-s001.zip]

Archive with 1 entries (1 files):
- jcm-3586595-supplementary.pdf
